# Supplementary material for: Eucamaragnathus desenderi, a new ground beetle species from Africa (Coleoptera, Carabidae)
Source: Zookeys. 2011 May 20;(100):37–46. doi: 10.3897/zookeys.100.1521 (PMC3131010; doi:10.3897/zookeys.100.1521)
Supplement: XML Treatment for Eucamaragnathus desenderi [file zookeys.100.1521-treatment1.xml]

<!DOCTYPE tp:taxon-treatment
  PUBLIC "-//TaxonX//DTD Taxonomic Treatment Publishing DTD v0 20100105//EN" "tax-treatment-NSO.dtd">
<tp:taxon-treatment xmlns:tp="http://www.plazi.org/taxpub"><tp:treatment-meta><mixed-citation publication-type="journal"><person-group><name><surname>Assmann</surname><given-names>Thorsten</given-names></name><name><surname>Drees</surname><given-names>Claudia</given-names></name><name><surname>Matern</surname><given-names>Andrea</given-names></name><name><surname>Schuldt</surname><given-names>Andreas</given-names></name></person-group><article-title>
                    <italic>Eucamaragnathus desenderi</italic>, a new ground beetle species from Africa (Coleoptera, Carabidae)
                </article-title><source>Zookeys</source><day>20</day><month>5</month><year>2011</year><volume>2011</volume><issue>100</issue><fpage>37</fpage><lpage>46</lpage><pub-id pub-id-type="doi">10.3897/zookeys.100.1521</pub-id></mixed-citation></tp:treatment-meta><tp:nomenclature><tp:taxon-name>
                        <tp:taxon-name-part taxon-name-part-type="genus">Eucamaragnathus</tp:taxon-name-part>
                        <tp:taxon-name-part taxon-name-part-type="species">desenderi</tp:taxon-name-part>
                        <object-id xmlns:xlink="http://www.w3.org/1999/xlink" xlink:type="simple">urn:lsid:zoobank.org:act:7F180D34-C5F8-4D79-AC05-E2F727CAD2E3</object-id>
                    		<object-id xmlns:xlink="http://www.w3.org/1999/xlink" xlink:type="simple">http://species-id.net/wiki/Eucamaragnathus_desenderi</object-id>
                    </tp:taxon-name><tp:taxon-authority>Assmann, Drees, Matern &amp; Schuldt</tp:taxon-authority><tp:taxon-status xmlns:xlink="http://www.w3.org/1999/xlink" xlink:type="simple">sp. n.</tp:taxon-status></tp:nomenclature><tp:treatment-sec sec-type="Type material"><title>Type material:</title><p>Holotype male: „ZAMBIA NE. 2004 / 240 km SE Mansa / 25 km SE Mukuku / 29.11. Snižek, Tichý” (CAS). Paratypes: 13 males and 8 females, same as holotype (CAS, CFA, CST, CSH, CSS, CWR). 2 males and 4 females: „RSA, NW prov. 2001 / Klerksdorp, 20 km W / of Bothaville, Vaal riv. / M. Snižek lgt. 12.1.“ (CAS, CWR).</p></tp:treatment-sec><tp:treatment-sec sec-type="Diagnosis"><title>Diagnosis:</title><p>A macropterous species of average size for the <italic><tp:taxon-name>Eucamaragnathus castelnaui</tp:taxon-name></italic> group, black, pronotum transverse, sides sinuate with posterior angles acute, transverse anterior impression punctulate, transverse posterior impression strongly punctate, elytral striae continued to apex. Habitus see <xref ref-type="fig" rid="F1">Fig. 1</xref>.</p><fig id="F1" position="float" orientation="portrait"><label>Figure 1.</label><caption><p><italic><tp:taxon-name>Eucamaragnathus desenderi</tp:taxon-name></italic> sp. n., habitus; holotype.</p></caption><graphic xmlns:xlink="http://www.w3.org/1999/xlink" xlink:href="ZooKeys-100-037-g001.jpg" position="float" orientation="portrait" xlink:type="simple"/></fig></tp:treatment-sec><tp:treatment-sec sec-type="Description"><title>Description:</title><p>Body length 8.8 – 10.6 mm; width 3.6 – 4.0 mm (holotype 10 mm and 3.8 mm, respectively).</p><sec sec-type="Colour"><title>Colour:</title><p>Black, without iridescence, not metallic; mandibels, mouth-parts, antennae, and tarsi partly infuscate.</p></sec><sec sec-type="Head"><title>Head</title><p>(<xref ref-type="fig" rid="F1">Figs 1</xref> and <xref ref-type="fig" rid="F2">2</xref>) large, about one fourth less wide than pronotum (HW: 2.0 – 2.4 mm, holotype: 2.3 mm; ratio HW/PW: 0.75 – 0.78). Eyes fairly large, their diameter (seen in dorsal view) about four tenth of head width; protected posteriorly by lateral extension of the cranium. Antennae robust, scape longer than the following 4 antennomeres, antennomeres 5 – 11 with dense and fairly fine setae. Mesal edge of mandibles markedly serrate (mandible teeth triangular shaped). Two pairs of supraorbital furrows. Frons not punctate, except basal close to pronotal anterior margin.</p><fig id="F2" position="float" orientation="portrait"><label>Figure 2.</label><caption><p><italic><tp:taxon-name>Eucamaragnathus desenderi</tp:taxon-name></italic> sp. n., basal part of head, pronotum, basal part of elytra; holotype.</p></caption><graphic xmlns:xlink="http://www.w3.org/1999/xlink" xlink:href="ZooKeys-100-037-g002.jpg" position="float" orientation="portrait" xlink:type="simple"/></fig></sec><sec sec-type="Pronotum"><title>Pronotum</title><p>(<xref ref-type="fig" rid="F2">Fig. 2</xref>) transverse (PW: 2.6 – 3.1 mm, holotype: 3.0 mm; PL: 1.9 – 2.2, holotype: 2.0 mm), widest prior to middle (basally of lateral seta). Pronotum at the base broader than at the apex (PAW: 2.2 – 2.6 mm, holotype: 2.5 mm; PBW: 2.3 – 2.8 mm, holotype: 2.7 mm). Anterior margin moderately straight; anterior angles pronounced, but rounded; lateral sides clearly sinuate; posterior angles acute, basal <!--PageBreak--><!--PageBreak-->margin curved. Anterior transverse impression sparsely punctulate; lateral beads deep, not punctate; basal transverse impression deep, markedly punctate and connecting basal foveae; basal foveae deep, punctate and delimited externally by a keel-like carina without punctations.</p></sec><sec sec-type="Legs"><title>Legs</title><p>(<xref ref-type="fig" rid="F1">Fig. 1</xref>) similar to those found in other <tp:taxon-name>Hiletini</tp:taxon-name> species. Males with small tooth on profemur. Single long guard seta of tarsus 5 much longer than claws. Males with spatulate adhesive setae beneath protarsi 1 – 3 and mesotarsus 1.</p></sec><sec sec-type="Elytra"><title>Elytra</title><p>(<xref ref-type="fig" rid="F1">Figs 1</xref> and <xref ref-type="fig" rid="F3">3</xref>) with pronounced humeri, slightly enlarged to the end of the second third (EL: 4.8 – 5.9 mm, holotype: 5.75 mm; EW: 3.3 – 3.9 mm, holotype: 3.7 mm). Basal margin reduced, reaching 6th interval. Scutellar striae short; elytral striae deep and punctate, at the apex less impressed, but well visible; intervals flat, at the apex slightly convex. Discal setae of third stria in punctiform depressions.</p><fig id="F3" position="float" orientation="portrait"><label>Figure 3.</label><caption><p><italic><tp:taxon-name>Eucamaragnathus desenderi</tp:taxon-name></italic> sp. n., apex of elytra; paratype.</p></caption><graphic xmlns:xlink="http://www.w3.org/1999/xlink" xlink:href="ZooKeys-100-037-g003.jpg" position="float" orientation="portrait" xlink:type="simple"/></fig></sec><sec sec-type="Surface"><title>Surface</title><p>with microsculpture of irregular and weak mesh patterns, meshes mainly transverse; a clear micropunctation on head, pronotum and elytra (20× magnification); surface shiny.</p></sec><sec sec-type="Male genitalia"><title>Male genitalia</title><p>(<xref ref-type="fig" rid="F4">Figs 4</xref> and <xref ref-type="fig" rid="F5">5</xref>). Median lobe with ostium dextral. Both parameres multisetiferous, the setae of the narrow right paramere are longer than those of the broad left one.</p><fig id="F4" position="float" orientation="portrait"><label>Figure 4.</label><caption><p><italic><tp:taxon-name>Eucamaragnathus desenderi</tp:taxon-name></italic> sp. n., male genitalia, left lateral aspect of median lobe (aedeagus); paratype.</p></caption><graphic xmlns:xlink="http://www.w3.org/1999/xlink" xlink:href="ZooKeys-100-037-g004.jpg" position="float" orientation="portrait" xlink:type="simple"/></fig><fig id="F5" position="float" orientation="portrait"><label>Figure 5.</label><caption><p><italic><tp:taxon-name>Eucamaragnathus desenderi</tp:taxon-name></italic> sp. n., male genitalia, ventral aspect of parameres; paratype.</p></caption><graphic xmlns:xlink="http://www.w3.org/1999/xlink" xlink:href="ZooKeys-100-037-g005.jpg" position="float" orientation="portrait" xlink:type="simple"/></fig></sec></tp:treatment-sec><tp:treatment-sec sec-type="Comparisons"><title>Comparisons:</title><p>Due to form of mandible teeth and long single guard seta of last tarsomere the new species belongs to the genus <italic><tp:taxon-name>Eucamaragnathus</tp:taxon-name></italic> Jeannel, 1937. The small tooth of profemora in males, the dextral position of the ostium of the aed<!--PageBreak-->eagus and elytral striae continued to the apex place the new species in the <italic><tp:taxon-name>Eucamaragnathus castelnaui</tp:taxon-name></italic> (Bocandé, 1849) group (cf. <xref ref-type="bibr" rid="B1">Erwin and Stork 1985</xref>) which is exclusively distributed in Africa.</p><p>The new species is similar to <italic><tp:taxon-name>Eucamaragnathus castelnaui</tp:taxon-name></italic> and <italic><tp:taxon-name>Eucamaragnathus fissipennis</tp:taxon-name></italic> (Ancey, 1882). The best character to separate <italic><tp:taxon-name>Eucamaragnathus desenderi</tp:taxon-name></italic> sp. n. from the nominate species of the group is the shape of the pronotum and especially the weak punctation of the pronotal anterior impression which is markedly punctate in <italic><tp:taxon-name>Eucamaragnathus castelnaui</tp:taxon-name></italic>. In comparison to the other species of the group, <italic><tp:taxon-name>Eucamaragnathus desenderi</tp:taxon-name></italic> sp. n. has acute pronotal anterior angles, but they are less produced than in <italic><tp:taxon-name>Eucamaragnathus oxygonus</tp:taxon-name></italic> Chaudoir, 1861. Moreover the median lobe, especially its internal sac structures, of <italic><tp:taxon-name>Eucamaragnathus desenderi</tp:taxon-name></italic> sp. n. differs from all other species of the given group. From <italic><tp:taxon-name>Eucamaragnathus fissipennis</tp:taxon-name></italic> the new species can be easily distinguished by stronger punctation of posterior transverse impressions of pronotum (<xref ref-type="fig" rid="F2">Figs 2</xref> and <xref ref-type="fig" rid="F6">6</xref>), stronger punctation of elytral striae, which are weaker at the apex, but still well visible (<xref ref-type="fig" rid="F3">Figs 3</xref> and <xref ref-type="fig" rid="F7">7</xref>) and a microsculpture with stronger punctation.</p><fig id="F6" position="float" orientation="portrait"><label>Figure 6.</label><caption><p><italic><tp:taxon-name>Eucamaragnathus fissipennis</tp:taxon-name></italic>, basal part of elytra.</p></caption><graphic xmlns:xlink="http://www.w3.org/1999/xlink" xlink:href="ZooKeys-100-037-g006.jpg" position="float" orientation="portrait" xlink:type="simple"/></fig><p>From <italic><tp:taxon-name>Eucamaragnathus bocandei</tp:taxon-name></italic> (Alluaud, 1914), which forms an own species group, the new species differs by its strong punctation of pronotal posterior impression and from <italic><tp:taxon-name>Eucamaragnathus suberbiei</tp:taxon-name></italic> (Alluaud, 1914) it can be separated by the size of tooth on ventral surface of profemur in males.</p><p>For better distinction we present an identification key for the known members of the African <italic><tp:taxon-name>Eucamaragnathus</tp:taxon-name></italic> species (see below).</p></tp:treatment-sec><tp:treatment-sec sec-type="Etymology"><title>Etymology:</title><p>It gives us great pleasure to dedicate this species to the memory of Konjev Desender, the well known Belgian carabidologist who recently deceased. We had many scientific meetings, excursions and productive collaborations with him, and we will honor his memory. An obituary is given by <xref ref-type="bibr" rid="B3">Lövei (2011)</xref> including a list of his publications.</p></tp:treatment-sec><tp:treatment-sec sec-type="Distribution"><title>Distribution:</title><p>Up to now <italic><tp:taxon-name>Eucamaragnathus desenderi</tp:taxon-name></italic> sp. n. is only known from the two sites in Zambia and South Africa. The population from Zambia (close to the border to Congo) lies in the tropical part of Africa fitting well to the main distribution area of the tribe in tropical Africa. In contrast, Bothaville in South Africa, the other site from where <italic><tp:taxon-name>Eucamaragnathus desenderi</tp:taxon-name></italic> sp. n. is known, is located between the 27th and 28th degrees of southern latitude, doubtless in the subtropical realm, and seems to be the most southern known<!--PageBreak--> record of a <tp:taxon-name>Hiletini</tp:taxon-name> species in Africa (and worldwide). The wide distribution of <italic><tp:taxon-name>Eucamaragnathus desenderi</tp:taxon-name></italic> sp. n. in Africa is not unusual for a <tp:taxon-name>Hiletini</tp:taxon-name> species (cf. the large distribution areas of <italic><tp:taxon-name>Hiletus alluaudi</tp:taxon-name></italic> (Jeannel, 1937) and <italic><tp:taxon-name>Eucamaragnathus fissipennis</tp:taxon-name></italic>, <xref ref-type="bibr" rid="B1">Erwin and Stork 1985</xref>).</p><p><italic><tp:taxon-name>Eucamaragnathus desenderi</tp:taxon-name></italic> sp. n. seems to co-occur with <italic><tp:taxon-name>Eucamaragnathus fissipennis</tp:taxon-name></italic> which is distributed in tropical East Africa and south-eastern Africa. <italic><tp:taxon-name>Eucamaragnathus oxygonus</tp:taxon-name></italic> is known only from one locality in South Africa. All other African species of the genus <italic><tp:taxon-name>Eucamaragnathus</tp:taxon-name></italic> show – so far known – an allopatric distribution (<italic><tp:taxon-name>Eucamaragnathus suberbiei</tp:taxon-name></italic> is an endemic of Madagascar, <italic><tp:taxon-name>Eucamaragnathus castelnaui</tp:taxon-name></italic> and <italic><tp:taxon-name>Eucamaragnathus bocandei</tp:taxon-name></italic> occur exclusively in tropical western Africa, <xref ref-type="bibr" rid="B1">Erwin and Stork 1985</xref>).</p></tp:treatment-sec><tp:treatment-sec sec-type="Habitat"><title>Habitat:</title><p>The specimens were caught at light and habitat preferences are therefore unknown. Together with the holotype of <italic><tp:taxon-name>Eucamaragnathus desenderi</tp:taxon-name></italic> sp. n., a single <tp:taxon-name>Hiletini</tp:taxon-name> specimen of <italic><tp:taxon-name>Hiletus katanganus</tp:taxon-name></italic> Basilewsky, 1948 has been found. We compared this specimen of the rarely recorded species with the type material preserved in the Africa Museum (collection of Basilewsky) and detected morphological differences. Without more material (especially males) it seems to be impossible to assign specimens conclusively to this species (see also the note in <xref ref-type="bibr" rid="B1">Erwin and Stork 1985</xref>: 431).</p></tp:treatment-sec><tp:treatment-sec sec-type="Key to the African species of Eucamaragnathus Jeannel"><title>Key to the African species of <italic><tp:taxon-name>Eucamaragnathus</tp:taxon-name></italic> Jeannel</title><p>This new identification key is based on the one presented by Erwin &amp; Stork (1985), but it is modified and illustrated additionally.</p><table-wrap content-type="key" position="float" orientation="portrait"><table><tbody><tr><td rowspan="1" colspan="1">1.</td><td rowspan="1" colspan="1">Elytral stria 2 not continued to the apex, ending just behind last discal seta (<xref ref-type="fig" rid="F7">Fig. 7</xref>)</td><td rowspan="1" colspan="1"><italic><tp:taxon-name>Eucamaragnathus fissipennis</tp:taxon-name></italic> (Ancey, 1882)<!--PageBreak--></td></tr><tr><td rowspan="1" colspan="1">–</td><td rowspan="1" colspan="1">Elytral striae 1 – 4 continued to apex (<xref ref-type="fig" rid="F3">Fig. 3</xref>)</td><td rowspan="1" colspan="1">2</td></tr><tr><td rowspan="1" colspan="1">2.</td><td rowspan="1" colspan="1">Pronotum with basal impression rugosely punctate. From continental Africa</td><td rowspan="1" colspan="1">3</td></tr><tr><td rowspan="1" colspan="1">–</td><td rowspan="1" colspan="1">Pronotum with basal impression smooth, no traces of punctation. From Madagascar</td><td rowspan="1" colspan="1"><italic><tp:taxon-name>Eucamaragnathus suberbiei</tp:taxon-name></italic> (Alluaud, 1914)</td></tr><tr><td rowspan="1" colspan="1">3.</td><td rowspan="1" colspan="1">Pronotum with anterior angles markedly produced, sides barely sinuate behind (Fig. 3h in Erwin &amp; Stork 1985)</td><td rowspan="1" colspan="1"><italic><tp:taxon-name>Eucamaragnathus oxygonus</tp:taxon-name></italic> (Chaudoir, 1861)</td></tr><tr><td rowspan="1" colspan="1">–</td><td rowspan="1" colspan="1">Pronotum sides sinuate, more or less cordiform</td><td rowspan="1" colspan="1">4</td></tr><tr><td rowspan="1" colspan="1">4.</td><td rowspan="1" colspan="1">Male with tubercle on sternum VI</td><td rowspan="1" colspan="1"><italic><tp:taxon-name>Eucamaragnathus bocandei</tp:taxon-name></italic> (Alluaud, 1914)</td></tr><tr><td rowspan="1" colspan="1">–</td><td rowspan="1" colspan="1">Male without any specific character on sternum VI (except 1 pair of setae)</td><td rowspan="1" colspan="1">5</td></tr><tr><td rowspan="1" colspan="1">5.</td><td rowspan="1" colspan="1">Pronotum with anterior transverse impression markedly punctate, punctation similar to that of the posterior transverse impression of pronotum</td><td rowspan="1" colspan="1"><italic><tp:taxon-name>Eucamaragnathus castelnaui</tp:taxon-name></italic> (Bocandé, 1849)</td></tr><tr><td rowspan="1" colspan="1">–</td><td rowspan="1" colspan="1">Pronotum with anterior transverse impression with only few punctures, punctuation less strong than on the posterior transverse impression of pronotum</td><td rowspan="1" colspan="1"><italic><tp:taxon-name>Eucamaragnathus desenderi</tp:taxon-name></italic> sp. n.</td></tr></tbody></table></table-wrap><fig id="F7" position="float" orientation="portrait"><label>Figure 7.</label><caption><p><italic><tp:taxon-name>Eucamaragnathus fissipennis</tp:taxon-name></italic>, apex of elytra.</p></caption><graphic xmlns:xlink="http://www.w3.org/1999/xlink" xlink:href="ZooKeys-100-037-g007.jpg" position="float" orientation="portrait" xlink:type="simple"/></fig></tp:treatment-sec><ref-list><ref id="B1"><mixed-citation xmlns:xlink="http://www.w3.org/1999/xlink" xlink:type="simple"><person-group><name name-style="western"><surname>Erwin</surname><given-names>TL</given-names></name><name name-style="western"><surname>Stork</surname><given-names>NE</given-names></name></person-group> (<year>1985</year>)<article-title> The Hiletini, an ancient and enigmatic tribe of Carabidae with a pantropical distribution (Coleoptera).</article-title><source>Systematic Entomology</source><volume>10</volume>: <fpage>405</fpage>–<lpage>451</lpage>. doi: <ext-link ext-link-type="uri" xlink:href="http://dx.doi.org/10.111/j.1365–3113.1985.tb00149.x" xlink:type="simple">10.111/j.1365–3113.1985.tb00149.x</ext-link></mixed-citation></ref><ref id="B3"><mixed-citation xmlns:xlink="http://www.w3.org/1999/xlink" xlink:type="simple"><person-group><name name-style="western"><surname>Lövei</surname><given-names>GL</given-names></name></person-group> (<year>2011</year>)<article-title> In memoriam: Konjev Desender (1956–2008) and Jean-Pierre Maelfait (1950–2009). In: Kotze DJ, Assmann T, Noordijk J, Turin H, Vermeulen R (Eds) Carabid Beetles as Bioindicators: Biogeographical, Ecological and Environmental Studies.</article-title><source>ZooKeys</source><volume>100</volume>:<fpage>1</fpage>-<lpage>36</lpage>.</mixed-citation></ref></ref-list></tp:taxon-treatment>
